# Supplementary material for: The role of calcium in regulating marine phosphorus burial and atmospheric oxygenation
Source: Nat Commun. 2020 May 6;11:2232. doi: 10.1038/s41467-020-15673-3 (PMC7203231; doi:10.1038/s41467-020-15673-3)
Supplement: Supplementary file 4 — Supplementary Data 2 [file 41467_2020_15673_MOESM4_ESM.txt]

 # 

 #==============================================

 # the basic model 

 #==============================================

 

 # ===================load required packages=================

 require(ReacTran)

 require(seacarb)

 require(deSolve)

 require(marelac)

 require(NORMT3)

 


 # ------------------------------------------------------ #

 # --------------------- Parameters --------------------- #

 # ------------------------------------------------------ #

 

 # ==================== Bottom water properties ==========================================

 BW_Temp                   <- 12                                # temperature deg C 

 BW_Sal                    <- 28.4                              # Salinity

 BW_Pr                     <- 2                                 # pressure (bar)

 D_sw                      <- rho(BW_Sal,BW_Temp,BW_Pr)[[1]]    # bottom water density at {T,S,P} (kg/m^3)

 BW_pH                     <- 7.64                              # bottom water pH 7.64

 BW_H                      <- 10^(-BW_pH)                       # mmol/cm^3

 BW_SumCO2                 <- 2/1e3                             # bottom water DIC, mmol/cm^3 2

 BW_Ca                     <- 10/1e3                            # bottom water Ca, mmol/cm^3 8.6 

 BW_Mg                     <- 46/1e3                            # bottom water Mg, mmol/cm^3  46 

 BW_Na                     <- 380.56/1e3                        # bottom water Na, mmol/cm^3

 BW_F                      <- 0.07/1e3                          # bottom water F, mmol/cm^3 0.0673

 BW_SumH2PO4               <- 1/1e6                             # bottom water phosphate, mmol/cm^3  test 1-3    

 

 # ==================== The composition of organic matter and Fe oxyhydroxides======================

 

 y                         <- 1/106                             # moler ratio of P:C in organic matter  1.25

 a                         <- 0.15                              # Average lifetime of more reactive orgC, yr 4.5

 v                         <- 0.12                              # Shape of orgC distribution

 

 # ==================== Solid concentration at the sediment-seawater interface ==================================== 

 J.orgC                    <- 0.3                                        #  mmol/(cm*cm*yr)  organic C flux from water column to sediment.

 J.CFA                     <- 0.1*436/1e6*2.5/31*1000/4.8*0.2*0.36       #  mmol/(cm*cm*yr)  flux of Ca associated P from water column to sediment.


 # ==================== Equilibrium constants within porewater ====================================================

 K1CO2                     <- K1(BW_Sal, BW_Temp)*(D_sw/1000)                           # mmol/(cm*cm*cm)

 K2CO2                     <- K2(BW_Sal, BW_Temp)*(D_sw/1000)                           # mmol/(cm*cm*cm)

 K1P                       <- K1p(BW_Sal, BW_Temp)*(D_sw/1000)                          # mmol/(cm*cm*cm)

 K2P                       <- K2p(BW_Sal, BW_Temp)*(D_sw/1000)                          # mmol/(cm*cm*cm)

 K3P                       <- K3p(BW_Sal, BW_Temp)*(D_sw/1000)                          # mmol/(cm*cm*cm)

 KspCFA                    <- 10^(-83.231)                                              # mmol*mmol/cm^6 

 

 # ===================== Derived concentrations ==========================================

 BW_CO2                    <- BW_H*BW_H/(BW_H*K1CO2 + BW_H*BW_H + K1CO2*K2CO2)*BW_SumCO2

 BW_HCO3                   <- BW_H*K1CO2/(BW_H*K1CO2 + BW_H*BW_H + K1CO2*K2CO2)*BW_SumCO2

 BW_CO3                    <- K1CO2*K2CO2/(BW_H*K1CO2 + BW_H*BW_H + K1CO2*K2CO2)*BW_SumCO2

 BW_PO4                    <- 1/(1+BW_H/K3P+BW_H*BW_H/K2P/K3P+BW_H*BW_H*BW_H/K1P/K2P/K3P)*BW_SumH2PO4 

 BW_HPO4                   <- (BW_H/K3P)/(1+BW_H/K3P+BW_H*BW_H/K2P/K3P+BW_H*BW_H*BW_H/K1P/K2P/K3P)*BW_SumH2PO4 

 BW_H2PO4                  <- (BW_H*BW_H/K2P/K3P)/(1+BW_H/K3P+BW_H*BW_H/K2P/K3P+BW_H*BW_H*BW_H/K1P/K2P/K3P)*BW_SumH2PO4

 BW_H3PO4                  <- (BW_H*BW_H*BW_H/K1P/K2P/K3P)/(1+BW_H/K3P+BW_H*BW_H/K2P/K3P+BW_H*BW_H*BW_H/K1P/K2P/K3P)*BW_SumH2PO4


 

 # ===================== activity coefficient ==========================================

 rCa                       <- 0.21866266

 rNa                       <- 0.65687384

 rMg                       <- 0.2819323

 rPO4                      <- 0.000037

 rCO3                      <- 0.028861

 rF                        <- 0.31540788

 

 # ===================== Caculation of diffusion coeffiecients ==================================================================================================

 

 select                    <- c("SO4", "Ca", "O2", "HCO3", "CO2", "CO3", "HS","H2S", "H", "NO3", "NH4", "H3PO4", "H2PO4", "HPO4", "PO4", "Mn", "Fe", "CH4", "Na", "Mg", "F")

 diffsal                   <- diffcoeff(S = BW_Sal, t= BW_Temp, P=BW_Pr, species = select)

 # convert diffusion coefficients into cm*cm/yr

 diffsal                   <- diffsal *100*100*31556926      

 # extract diffusion coefficients from diffsal

 DSO4       	          <- diffsal[1,1]                  

 DCa			  <- diffsal[1,2]

 DO2                       <- diffsal[1,3] 	

 DHCO3      	          <- diffsal[1,4]

 DCO2     		  <- diffsal[1,5]

 DCO3     		  <- diffsal[1,6]

 DHS       	          <- diffsal[1,7]

 DH2S       	          <- diffsal[1,8]

 DH                        <- diffsal[1,9]

 DNO3                      <- diffsal[1,10]

 DNH4                      <- diffsal[1,11]

 DH3PO4                    <- diffsal[1,12]

 DH2PO4                    <- diffsal[1,13]

 DHPO4                     <- diffsal[1,14]

 DPO4                      <- diffsal[1,15]

 DMn                       <- diffsal[1,16]

 DFe                       <- diffsal[1,17]

 DCH4                      <- diffsal[1,18]

 DNa                       <- diffsal[1,19]

 DMg                       <- diffsal[1,20]

 DF                        <- diffsal[1,21]


 

 #====================== Reaction parameters ===============================================

 

 KpmaxCFA                  <- 2.7e-8                         # mmol/cm*cm*cm/yr reaction constant for CFA precipitation

 

 # ----------------------------------------------------------------------------- #

 # --------------------- setup model domain and properties --------------------- #

 # ----------------------------------------------------------------------------- #

 

 L                         <- 300                            # size of sediment column (cm)

 N                         <- 20                             # number of grid layers 

 dbl                       <- 0.1                            # thickness of diffusive boundary layer (cm)

 

 por.0                     <- 0.64                           # porosity at SWI 0.64

 por.inf                   <- 0.64                           # porosity at infinite depth

 por_coeff                 <- 5                              # attenuation coefficient for porosity profile cm

 rho_sed                   <- 2.5                            # sediment density (g/cm^3)

 MAR                       <- rho_sed*0.36*0.2               # g/cm3/yr

 v.0                       <- MAR/(1-por.0)/rho_sed          # solid-phase advection velocity at SWI (cm/y)

 v.inf                     <- NULL                           # solid-phase advection velocity at infinite depth (cm/y)

 

 grid                      <- setup.grid.1D(x.up = 0, L = L, N = N, dx.1 = 0.3)       # create finite element grid 

 por.grid                  <- setup.prop.1D(func = p.exp, grid = grid, y.0 = por.0, 

                              y.inf = por.inf, x.att = por_coeff)                     # setup porosity profile

 

 svf.grid                  <- setup.prop.1D(func = p.exp, grid = grid, y.0 = 1-por.0, 

                              y.inf = 1-por.inf, x.att = por_coeff)                   # setup solid volume fraction

 tort                      <- 1 - 2*log(por.grid$int)                                 # calculate tortuosity from porosity

 adv                       <- setup.compaction.1D(v.0 = v.0, v.inf = v.inf, por.0 = por.0, 

                                                  por.inf = por.inf, por.grid = por.grid) # setup advection grid

 u.grid                    <- adv$u                                                   # porewater advection velocities (cm/y)

 v.grid                    <- adv$v                                                   # solid-phase advection velocities (cm/y)

 f.grid                    <- (1-por.grid$mid)/por.grid$mid

 


# ------------------------------------------------------------- #

# --------------------- model formulation --------------------- #

# ------------------------------------------------------------- #


Pmodel                    <- function (t = 0, Conc, pars = NULL) 

{

  #------------------------ pass in intial concentrations ------------------------

  orgC                    <-  Conc[1:N]

  CFA                     <-  Conc[(1*N+1):(2*N)]

  SumH2PO4                <-  Conc[(2*N+1):(3*N)]  

  F                       <-  Conc[(3*N+1):(4*N)]

  SumCO2                  <-  Conc[(4*N+1):(5*N)]

  Ca                      <-  Conc[(5*N+1):(6*N)]


  #------------------------ Dissociation terms -----------------------------


  H                         <- BW_H

  PO4                       <- 1/(1+H/K3P+H*H/K2P/K3P+H*H*H/K1P/K2P/K3P)*SumH2PO4 

  HPO4                      <- (H/K3P)/(1+H/K3P+H*H/K2P/K3P+H*H*H/K1P/K2P/K3P)*SumH2PO4 

  H2PO4                     <- (H*H/K2P/K3P)/(1+H/K3P+H*H/K2P/K3P+H*H*H/K1P/K2P/K3P)*SumH2PO4 

  H3PO4                     <- (H*H*H/K1P/K2P/K3P)/(1+H/K3P+H*H/K2P/K3P+H*H*H/K1P/K2P/K3P)*SumH2PO4 

 

  CO2                       <- H*H/(H*K1CO2 + H*H + K1CO2*K2CO2)*SumCO2

  HCO3                      <- H*K1CO2/(H*K1CO2 + H*H + K1CO2*K2CO2)*SumCO2

  CO3                       <- K1CO2*K2CO2/(H*K1CO2 + H*H + K1CO2*K2CO2)*SumCO2

 


  #------------------------ molecule diffusion, biodiffusion, irrigation and advection functions -----------------------------------------------


  tranorgC                 <- tran.1D(C = orgC, flux.up = J.orgC, D = 0, v = v.grid, VF = svf.grid, dx = grid)$dC

  tranCFA                  <- tran.1D(C = CFA, flux.up = J.CFA, D = 0, v = v.grid, VF = svf.grid, dx = grid)$dC


  tranPO4                  <- tran.1D(C = PO4, C.up = BW_PO4, D = DPO4/tort, v = u.grid, VF = por.grid, dx = grid)$dC 

  tranHPO4                 <- tran.1D(C = HPO4, C.up = BW_HPO4, D = DHPO4/tort, v = u.grid, VF = por.grid, dx = grid)$dC  

  tranH2PO4                <- tran.1D(C = H2PO4, C.up = BW_H2PO4, D = DH2PO4/tort, v = u.grid, VF = por.grid, dx = grid)$dC  

  tranH3PO4                <- tran.1D(C = H3PO4, C.up = BW_H3PO4, D = DH3PO4/tort, v = u.grid, VF = por.grid, dx = grid)$dC 

  tranF                    <- tran.1D(C = F, C.up = BW_F, D = DF/tort, v = u.grid, VF = por.grid, dx = grid)$dC 

  tranHCO3                 <- tran.1D(C = HCO3, C.up = BW_HCO3, D = DHCO3/tort, v = u.grid, VF = por.grid, dx = grid)$dC  

  tranCO2     		   <- tran.1D(C = CO2, C.up = BW_CO2, D = DCO2/tort, v = u.grid, VF = por.grid, dx = grid)$dC  

  tranCO3     		   <- tran.1D(C = CO3, C.up = BW_CO3, D = DCO3/tort, v = u.grid, VF = por.grid, dx = grid)$dC  

  tranCa                   <- tran.1D(C = Ca, C.up = BW_Ca, D = DCa/tort, v = u.grid, VF = por.grid, dx = grid)$dC  


  tranSumH2PO4             <- tranPO4 + tranHPO4 + tranH2PO4 + tranH3PO4

  tranSumCO2               <- tranCO3 + tranHCO3 + tranCO2

 


  #------------------------ reaction terms --------------------------------------------------------------------

  I.orgC                   <- J.orgC/(1-por.0)/v.0
  reacorgC                 <- v/a/((I.orgC)^(1/v))*orgC^(1+1/v)


  omegaCFA                 <- (Ca*rCa)^9.54*(BW_Na*rNa)^0.33*(BW_Mg*rMg)^0.13*(PO4*rPO4)^4.8*(CO3*rCO3)^(1.2-2.3307)*(F*rF)^2.48/KspCFA

  reac27                   <- ifelse(omegaCFA>1,KpmaxCFA* (omegaCFA-1),0)                                     # R27


  #------------------------ differential equations -------------------------------------------------------------------


  dorgC                   <- tranorgC-reacorgC

  dCFA                    <- tranCFA + reac27 

  dSumH2PO4               <- tranSumH2PO4 + f.grid*reacorgC*y - 4.8*f.grid*reac27   

  dF                      <- tranF - 2.48*f.grid*reac27

  dSumCO2                 <- tranSumCO2 + f.grid*reacorgC - 1.2*f.grid*reac27 

  dCa                     <- tranCa - 9.54*f.grid*reac27

  


  #------------------------ outputs ------------------------------------------------------------------------------------------------------------------------------

  

  return(list(c(dorgC=dorgC,dCFA=dCFA,dSumH2PO4=dSumH2PO4,dF=dF,dSumCO2=dSumCO2,dCa=dCa)))

}


# ---------------------------------------------------------- #

# --------------------- model solution --------------------- #

# ---------------------------------------------------------- #


# ---------------------initial guess of state variables---------------------


orgC                    <-  rep(0,N)

CFA                     <-  rep(0,N)

SumH2PO4                <-  rep(0,N)

F                       <-  rep(0,N)

SumCO2                  <-  rep(BW_SumCO2,N)

Ca                      <-  rep(0,N)


Conc                    <-  c(orgC,CFA,SumH2PO4,F,SumCO2,Ca)


#----------------------- run model ---------------------------------------------------------------------------------------------------------------

options(max.print=20000)

times                     <- seq(0, 20000, by = 1000) 

system.time (sol  <- ode.1D (y=Conc, time=times, func=Pmodel, maxstep = 10000, parms = NULL,nspec=6,method="vode",rtol = 1e-10, atol = 1e-10,verbose =TRUE,mf=22))


# show run time, sol contains the solution


#---------------------- collecting results -------------------------------------------------------------------------------------------

orgC                   <- sol[21, (2):(N+1)]

CFA                    <- sol[21, (1*N + 2):(2 * N + 1)]

SumH2PO4               <- sol[21, (2*N + 2):(3 * N + 1)]

F                      <- sol[21, (3*N + 2):(4 * N + 1)]

SumCO2                 <- sol[21, (4*N + 2):(5 * N + 1)]

Ca                     <- sol[21, (5*N + 2):(6 * N + 1)]


# --------------------- convert results ------------------------------


orgCt                    <- orgC*12/1000/rho_sed*100

CFA_Pt                   <- CFA*4.8*1000/rho_sed                             # umol /g

SumH2PO4t                <- SumH2PO4*1e6

SumCO2t                  <- SumCO2*1e3

Cat                      <- Ca*1e3

Ft                       <- F*1e6

BE                       <- (CFA[N]*4.8 + orgC[N]*y)*(1-por.0)*v.0/(J.CFA*4.8+ J.orgC*y)


CFA_Pt[N]
BE
