# Supplementary material for: The role of calcium in regulating marine phosphorus burial and atmospheric oxygenation
Source: Nat Commun. 2020 May 6;11:2232. doi: 10.1038/s41467-020-15673-3 (PMC7203231; doi:10.1038/s41467-020-15673-3)
Supplement: Supplementary file 5 — Supplementary Data 3 [file 41467_2020_15673_MOESM5_ESM.txt]

 # the extended diagenetic model for shallow water

 #==============================================

 # Authigenic carbonate and phosphorus model 0.1

 #==============================================

 # A multicomponent diagenetic model for the formation of authigenic carbonate and phosphorus cycle

 # pH calculated using Equation (7) in Hofmann et al., 2009

 

 # ===================load required packages=================

 require(ReacTran)

 require(seacarb)

 require(deSolve)

 require(marelac)

 require(NORMT3)

 

 # ------------------------------------------------------ #

 # --------------------- Parameters --------------------- #

 # ------------------------------------------------------ #

 

 # ==================== Bottom water properties ==========================================

 BW_Temp                   <- 12                                # bottom water temperature deg C 

 BW_Sal                    <- 28.4                              # bottom water Salinity

 BW_Pr                     <- 2                                 # bottom water pressure (bar)

 D_sw                      <- rho(BW_Sal,BW_Temp,BW_Pr)[[1]]    # bottom water density at {T,S,P} (kg/m^3)

 BW_pH                     <- 7.64                              # bottom water pH 

 BW_H                      <- 10^(-BW_pH)                       # mmol/cm^3

 BW_SumCO2                 <- 2/1e3                             # bottom water DIC, mmol/cm^3 

 BW_SumH2S                 <- 0                                 # bottom water H2S, mmol/cm^3

 BW_Ca                     <- 8.6/1e3                           # bottom water Ca, mmol/cm^3 

 BW_Mg                     <- 46/1e3                            # bottom water Mg, mmol/cm^3  

 BW_Na                     <- 380.56/1e3                        # bottom water Na, mmol/cm^3

 BW_F                      <- 0.07/1e3                          # bottom water F, mmol/cm^3 

 BW_SumSO4                 <- 22/1e3                            # bottom water sulfate, mmol/cm^3 

 BW_O2                     <- 0.15/1e3                          # bottom water oxygen, mmol/cm^3 

 BW_NO3                    <- 11.8/1e6                          # bottom water NO3, mmol/cm^3                

 BW_MnII                   <- 0/1e6                             # bottom water Mn, mmol/cm^3 

 BW_FeII                   <- 0/1e6                             # bottom water Fe, mmol/cm^3 

 BW_SumNH4                 <- 0/1e6                             # bottom water ammonia, mmol/cm^3

 BW_CH4                    <- 0                                 # bottom water methane, mmol/cm^3

 BW_SumH2PO4               <- 1/1e6                             # bottom water phosphate, mmol/cm^3  test   

 

 # ==================== The composition of organic matter and Fe oxyhydroxides======================

 x                         <- 10/106                             # moler ratio of N:C in highly reactive organic matter

 xx                        <- 10/106                             # moler ratio of N:C in the other organic matter

 y                         <- 1.3/106                            # moler ratio of P:C in highly reactive organic matter 

 yy                        <- 0.27/106                           # moler ratio of P:C in the other organic matter

 r0                        <- 0.24                               # moler ratio of P:Fe for Fe bound P 

 

 # ==================== The 12 G model from continuum theory ======================

 a=0.15                   # Average lifetime of more reactive orgC, yr 

 v=0.12                   # Shape of orgC distribution

 integrand <- function(x) {(x^(v-1))*exp(-x)}

 Total = integrate(integrand, lower = 0, upper = Inf, rel.tol =1e-8)$value

 k=1:12

 f=1:12

 k[1]= 1

 k[12]=1e-10

 for (i in 2:11) {k[i]=10^(-i+1+0.5)}

 for (i in 2:11) {

     f[i]=(integrate(integrand, lower = 0, upper = (a*10^(-i+2)), rel.tol =1e-8)$value-integrate(integrand, lower = 0, upper = (a*10^(-i+1)), rel.tol =1e-8)$value)/Total

     }

 f[1] = (Total-integrate(integrand, lower = 0, upper = (a*1), rel.tol =1e-8)$value)/Total

 f[12]= integrate(integrand, lower = 0, upper = (a*1e-10), rel.tol =1e-8)$value/Total

 

 # ==================== Solid flux at the sediment-seawater interface ==================================== 

 J.orgC                    <- 0.3                                        #  mmol/(cm*cm*yr)  organic C

 J.orgC1                   <- J.orgC*f[1]                                #  mmol/(cm*cm*yr)  rapidly oxidized OC

 J.orgC2                   <- J.orgC*f[2]                                #  mmol/(cm*cm*yr)  rapidly oxidized OC

 J.orgC3                   <- J.orgC*f[3]                                #  mmol/(cm*cm*yr)  less reactive OC

 J.orgC4                   <- J.orgC*f[4]                                #  mmol/(cm*cm*yr)  less reactive OC

 J.orgC5                   <- J.orgC*f[5]                                #  mmol/(cm*cm*yr)  less reactive OC

 J.orgC6                   <- J.orgC*f[6]                                #  mmol/(cm*cm*yr)  less reactive OC

 J.orgC7                   <- J.orgC*f[7]                                #  mmol/(cm*cm*yr)  less reactive OC

 J.orgC8                   <- J.orgC*f[8]                                #  mmol/(cm*cm*yr)  less reactive OC

 J.orgC9                   <- J.orgC*f[9]                                #  mmol/(cm*cm*yr)  less reactive OC

 J.orgC10                  <- J.orgC*f[10]                               #  mmol/(cm*cm*yr)  less reactive OC

 J.orgC11                  <- J.orgC*f[11]                               #  mmol/(cm*cm*yr)  less reactive OC

 J.orgC12                  <- J.orgC*f[12]                               #  mmol/(cm*cm*yr)  less reactive OC

 J.orgCc                   <- J.orgC7+J.orgC8+J.orgC9+J.orgC10+J.orgC11+J.orgC12

 

 J.FeOH3a                  <- 0.213/100*2.5/56*1000*0.2*0.36             #  mmol/(cm*cm*yr)  amorphous Fe

 J.FeOH3b                  <- 0                                          #  mmol/(cm*cm*yr)  more crystalline Fe

 J.MnO2a                   <- 1000/1e6*2.5/55*1000*0.2*0.36              #  mmol/(cm*cm*yr)  amorphous Mn

 J.MnO2b                   <- 0                                          #  mmol/(cm*cm*yr)  more crystalline Mn

 J.irPa                    <- J.FeOH3a*r0                                #  mmol/(cm*cm*yr)  P bound by amorphous Fe

 J.irPb                    <- J.FeOH3b*r0                                #  mmol/(cm*cm*yr)  P bound by more crystalline Fe

 J.S0                      <- 0                                          #  mmol/(cm*cm*yr)  S0

 J.FeS                     <- 0                                          #  mmol/(cm*cm*yr)  FeS  

 J.FeS2                    <- 0                                          #  mmol/(cm*cm*yr)  FeS2  

 J.CFA                     <- 0.1*436/1e6*2.5/31*1000/4.8*0.2*0.36       #  mmol/(cm*cm*yr)  CFA

 J.calc                    <- 2.88/100*2.5/12*1000*0.2*0.36              #  mmol/(cm*cm*yr)  Calcite

 J.arag                    <- 0                                          #  mmol/(cm*cm*yr)  aragonite

 J.biot                    <- 0.004                                      #  mmol/(cm*cm*yr)  Biotite

 J.magn                    <- 0.062/100*2.5/56*1000*0.2*0.36             #  mmol/(cm*cm*yr)  magnetite

 J.SurfFe                  <- 0                                          #  mmol/(cm*cm*yr)  adsorbed iron

 

 # ==================== Equilibrium constants within porewater ====================================================

 K1CO2                     <- K1(BW_Sal, BW_Temp)*(D_sw/1000)                           # mmol/(cm*cm*cm)

 K2CO2                     <- K2(BW_Sal, BW_Temp)*(D_sw/1000)                           # mmol/(cm*cm*cm)

 K1P                       <- K1p(BW_Sal, BW_Temp)*(D_sw/1000)                          # mmol/(cm*cm*cm)

 K2P                       <- K2p(BW_Sal, BW_Temp)*(D_sw/1000)                          # mmol/(cm*cm*cm)

 K3P                       <- K3p(BW_Sal, BW_Temp)*(D_sw/1000)                          # mmol/(cm*cm*cm)

 KS                        <- Ks(BW_Sal, BW_Temp)*(D_sw/1000)                           # mmol/(cm*cm*cm)

 KN                        <- Kn(BW_Sal, BW_Temp)*(D_sw/1000)                           # mmol/(cm*cm*cm)

 KW                        <- Kw(BW_Sal, BW_Temp)*(D_sw/1000)*(D_sw/1000)               # mmol*mmol/cm^6

 KHS                       <- Khs(BW_Sal,BW_Temp)[[1]]*(D_sw/1000)                      # mmol/(cm*cm*cm)

 Kspa                      <- Kspa(BW_Sal, BW_Temp)[[1]]*(D_sw/1000)*(D_sw/1000)        # mmol*mmol/cm^6

 Kspc                      <- Kspc(BW_Sal, BW_Temp)[[1]]*(D_sw/1000)*(D_sw/1000)        # mmol*mmol/cm^6

 TK                        <- 273.15 + BW_Temp


 Kspr                      <- 10^(-9)                                                   # mmol*mmol/cm^6  

 KspCFA                    <- 10^(-83.231)                                              # mmol*mmol/cm^6 

 

 # ===================== Derived concentrations ==========================================

 BW_CO2                    <- BW_H*BW_H/(BW_H*K1CO2 + BW_H*BW_H + K1CO2*K2CO2)*BW_SumCO2

 BW_HCO3                   <- BW_H*K1CO2/(BW_H*K1CO2 + BW_H*BW_H + K1CO2*K2CO2)*BW_SumCO2

 BW_CO3                    <- K1CO2*K2CO2/(BW_H*K1CO2 + BW_H*BW_H + K1CO2*K2CO2)*BW_SumCO2

 BW_HS                     <- BW_SumH2S/(1+BW_H/KHS)

 BW_H2S                    <- BW_SumH2S - BW_HS

 BW_PO4                    <- 1/(1+BW_H/K3P+BW_H*BW_H/K2P/K3P+BW_H*BW_H*BW_H/K1P/K2P/K3P)*BW_SumH2PO4 

 BW_HPO4                   <- (BW_H/K3P)/(1+BW_H/K3P+BW_H*BW_H/K2P/K3P+BW_H*BW_H*BW_H/K1P/K2P/K3P)*BW_SumH2PO4 

 BW_H2PO4                  <- (BW_H*BW_H/K2P/K3P)/(1+BW_H/K3P+BW_H*BW_H/K2P/K3P+BW_H*BW_H*BW_H/K1P/K2P/K3P)*BW_SumH2PO4

 BW_H3PO4                  <- (BW_H*BW_H*BW_H/K1P/K2P/K3P)/(1+BW_H/K3P+BW_H*BW_H/K2P/K3P+BW_H*BW_H*BW_H/K1P/K2P/K3P)*BW_SumH2PO4

 BW_SO4                    <- BW_SumSO4/(1+BW_H/KS)

 BW_HSO4                   <- BW_SumSO4-BW_SO4

 BW_NH3                    <- BW_SumNH4/(1+BW_H/KN)

 BW_NH4                    <- BW_SumNH4-BW_NH3

 

 # ===================== activity coefficient ==========================================

 rCa                       <- 0.21866266

 rNa                       <- 0.65687384

 rMg                       <- 0.2819323

 rPO4                      <- 0.000037

 rCO3                      <- 0.028861

 rF                        <- 0.31540788

 

 # ===================== Caculation of diffusion coeffiecients ==================================================================================================

 

 select                    <- c("SO4", "Ca", "O2", "HCO3", "CO2", "CO3", "HS","H2S", "H", "NO3", "NH4", "H3PO4", "H2PO4", "HPO4", "PO4", "Mn", "Fe", "CH4", "Na", "Mg", "F","HSO4","NH3")

 diffsal                   <- diffcoeff(S = BW_Sal, t= BW_Temp, P=BW_Pr, species = select)

 # convert diffusion coefficients into cm*cm/yr

 diffsal                   <- diffsal *100*100*31556926      

 # extract diffusion coefficients from diffsal

 DSO4       	          <- diffsal[1,1]                  

 DCa			  <- diffsal[1,2]

 DO2                       <- diffsal[1,3] 	

 DHCO3      	          <- diffsal[1,4]

 DCO2     		  <- diffsal[1,5]

 DCO3     		  <- diffsal[1,6]

 DHS       	          <- diffsal[1,7]

 DH2S       	          <- diffsal[1,8]

 DH                        <- diffsal[1,9]

 DNO3                      <- diffsal[1,10]

 DNH4                      <- diffsal[1,11]

 DH3PO4                    <- diffsal[1,12]

 DH2PO4                    <- diffsal[1,13]

 DHPO4                     <- diffsal[1,14]

 DPO4                      <- diffsal[1,15]

 DMn                       <- diffsal[1,16]

 DFe                       <- diffsal[1,17]

 DCH4                      <- diffsal[1,18]

 DNa                       <- diffsal[1,19]

 DMg                       <- diffsal[1,20]

 DF                        <- diffsal[1,21]

 DHSO4                     <- diffsal[1,22]

 DNH3                      <- diffsal[1,23]

 

#=======================parameters for bioturbation=============================

 Db                        <- 1e-7*31556926                       # cm*cm/yr Biodiffusion coefficient at surface 

 xbt                       <- 3                                   # cm Biodiffusion attenuation coefficient

 a0                        <- 100                                 # yr-1 Bioirrigation coefficient at surface

 xbi                       <- 0.8                                 # cm Bioirrigation attenuation coefficient

 

 #====================== Reaction parameters ===============================================

 Ks_O2                     <- 0.02/1e3                # mmol/cm^3 limitting concentration of O2

 Ks_NO3                    <- 0.004/1e3               # mmol/cm^3 limitting concentration of NO3

 Ks_MnO2                   <- 0.032*2.5               # mmol/cm^3 limitting concentration of MnO2

 Ks_FeOH3                  <- 0.065*2.5               # mmol/cm^3 limitting concentration of FeOH3

 Ks_SO4                    <- 1.6/1e3                 # mmol/cm^3 limitting concentration of SO4

 a_SO4                     <- 0.2                     # attenuation factor for SO4 reduction

 KPO4                      <- 10/1e6

 k7                        <- 1e7                     # cm^3/(mmol*yr) rate constant for E7

 k8                        <- 6.94*1e5                # cm^3/(mmol*yr) rate constant for E8

 k9                        <- 1.4*1e8                 # cm^3/(mmol*yr) rate constant for E9

 k10                       <- 3*1e5                   # cm^3/(mmol*yr) rate constant for E10

 k11                       <- 1.89*1e4                # cm^3/(mmol*yr) rate constant for E11

 k12                       <- 1.6*1e5                 # cm^3/(mmol*yr) rate constant for E12

 k13                       <- 1e10                    # cm^3/(mmol*yr) rate constant for E13

 k14                       <- 3*1e6                   # cm^3/(mmol*yr) rate constant for E14

 k15                       <- 2*1e4                   # cm^3/(mmol*yr) rate constant for E15

 k16                       <- 8*1e3                   # cm^3/(mmol*yr) rate constant for E16

 k17                       <- 1.48e6                  # cm^3/(mmol*yr) rate constant for E17

 k18                       <- 1e4                     # cm^3/(mmol*yr) rate constant for E18

 k19                       <- 3.16                    # /yr rate constant for E19

 k20                       <- 7.26*1e3                # cm^3/(mmol*yr) rate constant for E20

 k21                       <- 0.57                    # /yr rate constant for E21

 k22                       <- 1.7                     # /yr rate constant for E22

 k28                       <- 3.25*1e3                # cm^3/(mmol*yr) rate constant for E28

 k.biotite                 <- 3e-4                    # yr-1 apparent rate constants for biotite dissolution  

 k.magn                    <- 0.95e-5*570             # mM-0.5yr-1 apparent rate constants for magnetite dissolution

 kFe                       <- 500                     # adsorption coefficient of Fe

 k32                       <- 5e6                     # cm^3/(mmol*yr) rate constant for E32  

                     

 

 #====================== Carbonate precipitation kinetics ==================================================================

  

 Kpmaxa                    <- 3e-6                           # mmol/cm*cm*cm/yr reaction constant for aragonite precipitation

 Kdissa                    <- 0.5                            # /yr kinetic constant of aragonite dissolution

 

 Kpmaxc                    <- 3e-7                           # mmol/cm*cm*cm/yr reaction constant for calcite precipitation

 Kdissc                    <- 0.5                            # /yr kinetic constant of calcite dissolution

 

 Kpmaxr                    <- 3e-6                           # mmol/cm*cm*cm/yr reaction constant for rhodochrosite precipitation  

 Kdissr                    <- 0.25                           # /yr kinetic constant of  rhodochrosite dissolution

 KpmaxCFA                  <- 2.7e-8                         # mmol/cm*cm*cm/yr reaction constant for CFA precipitation

 

 # ----------------------------------------------------------------------------- #

 # --------------------- setup model domain and properties --------------------- #

 # ----------------------------------------------------------------------------- #

 

 L                         <- 300                            # size of sediment column (cm)

 N                         <- 20                             # number of grid layers 

 dbl                       <- 0.1                            # thickness of diffusive boundary layer (cm)

 

 por.0                     <- 0.64                           # porosity at sediment seawater interface 

 por.inf                   <- 0.64                           # porosity at infinite depth

 por_coeff                 <- 5                              # attenuation coefficient for porosity profile cm

 rho_sed                   <- 2.5                            # sediment density (g/cm^3)

 MAR                       <- rho_sed*0.36*0.2               # g/cm3/yr

 v.0                       <- MAR/(1-por.0)/rho_sed          # solid-phase advection velocity at SWI (cm/y)

 v.inf                     <- NULL                           # solid-phase advection velocity at infinite depth (cm/y)

 

 grid                      <- setup.grid.1D(x.up = 0, L = L, N = N, dx.1 = 0.3)       # create finite element grid 

 por.grid                  <- setup.prop.1D(func = p.exp, grid = grid, y.0 = por.0, 

                              y.inf = por.inf, x.att = por_coeff)                     # setup porosity profile

 

 svf.grid                  <- setup.prop.1D(func = p.exp, grid = grid, y.0 = 1-por.0, 

                              y.inf = 1-por.inf, x.att = por_coeff)                   # setup solid volume fraction

 tort                      <- 1 - 2*log(por.grid$int)                                 # calculate tortuosity from porosity

 adv                       <- setup.compaction.1D(v.0 = v.0, v.inf = v.inf, por.0 = por.0, 

                                                  por.inf = por.inf, por.grid = por.grid) # setup advection grid

 u.grid                    <- adv$u                                                   # porewater advection velocities (cm/y)

 v.grid                    <- adv$v                                                   # solid-phase advection velocities (cm/y)

 f.grid                    <- (1-por.grid$mid)/por.grid$mid

 

 #====================== setup of bioturbation grid ==============================================

 Dbfunc                 <- function (x) 

                           return(Db*exp(-(x/xbt)^2))

 Db.grid                <- setup.prop.1D(func = Dbfunc, grid = grid)$int      # biodiffusion

 

 afunc                  <- function (x) 

                           return(a0*exp(-x/xbi))

 a.grid                 <- setup.prop.1D(func = afunc, grid = grid)$mid       # bioirrigation

# ------------------------------------------------------------- #

# --------------------- model formulation --------------------- #

# ------------------------------------------------------------- #


Pmodel                    <- function (t = 0, Conc, pars = NULL) 

{

  #------------------------ pass in intial concentrations ------------------------

  orgC1                   <-  Conc[1:N]

  orgC2    		  <-  Conc[(N+1):(2*N)]

  orgC3    		  <-  Conc[(2*N+1):(3*N)]

  orgC4    		  <-  Conc[(3*N+1):(4*N)]

  orgC5    		  <-  Conc[(4*N+1):(5*N)]

  orgC6    		  <-  Conc[(5*N+1):(6*N)]


  CFA                     <-  Conc[(6*N+1):(7*N)]

  O2                      <-  Conc[(7*N+1):(8*N)] 

  NO3		          <-  Conc[(8*N+1):(9*N)]

  MnO2a   		  <-  Conc[(9*N+1):(10*N)]

  FeOH3a                  <-  Conc[(10*N+1):(11*N)]

  SO4                     <-  Conc[(11*N+1):(12*N)]

  CH4                     <-  Conc[(12*N+1):(13*N)]

  SumNH4                  <-  Conc[(13*N+1):(14*N)]

  MnII                    <-  Conc[(14*N+1):(15*N)]

  FeII                    <-  Conc[(15*N+1):(16*N)]

  FeS                     <-  Conc[(16*N+1):(17*N)] 

  FeS2                    <-  Conc[(17*N+1):(18*N)] 

  SumH2S                  <-  Conc[(18*N+1):(19*N)]

  MnO2b                   <-  Conc[(19*N+1):(20*N)]

  SumH2PO4                <-  Conc[(20*N+1):(21*N)]  

  S0                      <-  Conc[(21*N+1):(22*N)]

  FeOH3b                  <-  Conc[(22*N+1):(23*N)]

  F                       <-  Conc[(23*N+1):(24*N)]

  SumCO2                  <-  Conc[(24*N+1):(25*N)]

  H                       <-  Conc[(25*N+1):(26*N)]

  Ca                      <-  Conc[(26*N+1):(27*N)]

  arag                    <-  Conc[(27*N+1):(28*N)]

  calc                    <-  Conc[(28*N+1):(29*N)] 

  rhod                    <-  Conc[(29*N+1):(30*N)]

  Mg                      <-  Conc[(30*N+1):(31*N)]

  magn                    <-  Conc[(31*N+1):(32*N)]

  irPa                     <-  Conc[(32*N+1):(33*N)]                     

  irPb                     <-  Conc[(33*N+1):(34*N)] 


  #------------------------ Dissociation terms -----------------------------


  HS                        <- SumH2S/(1+H/KHS)

  H2S                       <- SumH2S - HS

  PO4                       <- 1/(1+H/K3P+H*H/K2P/K3P+H*H*H/K1P/K2P/K3P)*SumH2PO4 

  HPO4                      <- (H/K3P)/(1+H/K3P+H*H/K2P/K3P+H*H*H/K1P/K2P/K3P)*SumH2PO4 

  H2PO4                     <- (H*H/K2P/K3P)/(1+H/K3P+H*H/K2P/K3P+H*H*H/K1P/K2P/K3P)*SumH2PO4 

  H3PO4                     <- (H*H*H/K1P/K2P/K3P)/(1+H/K3P+H*H/K2P/K3P+H*H*H/K1P/K2P/K3P)*SumH2PO4 

  NH3                       <- SumNH4/(1+H/KN)

  NH4                       <- SumNH4-NH3

  CO2                       <- H*H/(H*K1CO2 + H*H + K1CO2*K2CO2)*SumCO2

  HCO3                      <- H*K1CO2/(H*K1CO2 + H*H + K1CO2*K2CO2)*SumCO2

  CO3                       <- K1CO2*K2CO2/(H*K1CO2 + H*H + K1CO2*K2CO2)*SumCO2

  SurfFe                    <- kFe*FeII/f.grid 

  #------------------------ differential equations to keep track of pH -------------------------- 

  deltaTP.deltaSumCO2       <-  2*H*H/(H*K1CO2 + H*H + K1CO2*K2CO2) + H*K1CO2/(H*K1CO2 + H*H + K1CO2*K2CO2)

  deltaTP.deltaSumH2S       <-  H/(H+KHS)

  deltaTP.deltaSumH2PO4     <-  2*K1P*H*H/(K1P*K2P*K3P+K1P*K2P*H+K1P*H*H+H*H*H)+K1P*K2P*H/(K1P*K2P*K3P+K1P*K2P*H+K1P*H*H+H*H*H)

  deltaTP.deltaSumNH4       <-  H/(H+KN)

  

  

  deltaCO2.deltaH           <- (2*H*(H*K1CO2 + H*H + K1CO2*K2CO2)-(2*H + K1CO2)*H*H)/(H*K1CO2 + H*H + K1CO2*K2CO2)^2 * SumCO2

  deltaHCO3.deltaH          <- (K1CO2*(H*K1CO2 + H*H + K1CO2*K2CO2)-(2*H + K1CO2)*H*K1CO2)/(H*K1CO2 + H*H + K1CO2*K2CO2)^2 * SumCO2 

  

  deltaH2PO4.deltaH         <- (2*K1P*H*(K1P*K2P*K3P+K1P*K2P*H+K1P*H*H+H*H*H)-(3*H*H+2*H*K1P+K1P*K2P)*K1P*H*H)/(K1P*K2P*K3P+K1P*K2P*H+K1P*H*H+H*H*H)^2*SumH2PO4

  deltaHPO4.deltaH          <- (K1P*K2P*(K1P*K2P*K3P+K1P*K2P*H+K1P*H*H+H*H*H)-(3*H*H+2*H*K1P+K1P*K2P)*H*K1P*K2P)/(K1P*K2P*K3P+K1P*K2P*H+K1P*H*H+H*H*H)^2*SumH2PO4

  

  deltaNH4.deltaH           <- KN/(H+KN)^2*SumNH4

  deltaH2S.deltaH           <- (KHS /(H*H + 2*H*KHS + KHS*KHS)) * SumH2S

  

  deltaTP.deltaH            <- 2*deltaCO2.deltaH + deltaHCO3.deltaH + 2*deltaH2PO4.deltaH + deltaHPO4.deltaH + deltaH2S.deltaH + deltaNH4.deltaH + 1 

  

  #------------------------ molecule diffusion, biodiffusion, irrigation and advection functions -----------------------------------------------


  tranorgC1               <- tran.1D(C = orgC1, flux.up = J.orgC1, D = Db.grid, v = v.grid, VF = svf.grid, dx = grid)$dC

  tranorgC2               <- tran.1D(C = orgC2, flux.up = J.orgC2, D = Db.grid, v = v.grid, VF = svf.grid, dx = grid)$dC

  tranorgC3               <- tran.1D(C = orgC3, flux.up = J.orgC3, D = Db.grid, v = v.grid, VF = svf.grid, dx = grid)$dC

  tranorgC4               <- tran.1D(C = orgC4, flux.up = J.orgC4, D = Db.grid, v = v.grid, VF = svf.grid, dx = grid)$dC

  tranorgC5               <- tran.1D(C = orgC5, flux.up = J.orgC5, D = Db.grid, v = v.grid, VF = svf.grid, dx = grid)$dC

  tranorgC6               <- tran.1D(C = orgC6, flux.up = J.orgC6, D = Db.grid, v = v.grid, VF = svf.grid, dx = grid)$dC


  tranCFA                 <- tran.1D(C = CFA, flux.up = J.CFA, D = Db.grid, v = v.grid, VF = svf.grid, dx = grid)$dC

  tranMnO2a               <- tran.1D(C = MnO2a, flux.up = J.MnO2a, D = Db.grid, v = v.grid, VF = svf.grid, dx = grid)$dC

  tranFeOH3a              <- tran.1D(C = FeOH3a, flux.up = J.FeOH3a, D = Db.grid, v = v.grid, VF = svf.grid, dx = grid)$dC

  tranFeS                 <- tran.1D(C = FeS, flux.up = J.FeS, D = Db.grid, v = v.grid, VF = svf.grid, dx = grid)$dC

  tranFeS2                <- tran.1D(C = FeS2, flux.up = J.FeS2, D = Db.grid, v = v.grid, VF = svf.grid, dx = grid)$dC

  tranMnO2b               <- tran.1D(C = MnO2b, flux.up = J.MnO2b, D = Db.grid, v = v.grid, VF = svf.grid, dx = grid)$dC

  tranS0                  <- tran.1D(C = S0, flux.up = J.S0, D = Db.grid, v = v.grid, VF = svf.grid, dx = grid)$dC

  tranFeOH3b              <- tran.1D(C = FeOH3b, flux.up = J.FeOH3b, D = Db.grid, v = v.grid, VF = svf.grid, dx = grid)$dC

  tranarag                <- tran.1D(C = arag, flux.up = J.arag, D = Db.grid, v = v.grid, VF = svf.grid, dx = grid)$dC          

  trancalc                <- tran.1D(C = calc, flux.up = J.calc, D = Db.grid, v = v.grid, VF = svf.grid, dx = grid)$dC

  tranrhod                <- tran.1D(C = rhod, flux.up = 0, D = Db.grid, v = v.grid, VF = svf.grid, dx = grid)$dC 

  tranmagn                <- tran.1D(C = magn, flux.up = J.magn,  D = Db.grid, v = v.grid, VF = svf.grid, dx = grid)$dC

  tranSurfFe              <- tran.1D(C = SurfFe, flux.up = J.SurfFe,  D = Db.grid, v = v.grid, VF = svf.grid, dx = grid)$dC

  tranirPa                 <- tran.1D(C = irPa, flux.up = J.irPa,  D = Db.grid, v = v.grid, VF = svf.grid, dx = grid)$dC

  tranirPb                 <- tran.1D(C = irPb, flux.up = J.irPb,  D = Db.grid, v = v.grid, VF = svf.grid, dx = grid)$dC


  tranO2                   <- tran.1D(C = O2, C.up = BW_O2, D = DO2/tort, v = u.grid, VF = por.grid, dx = grid)$dC - a.grid*(O2-BW_O2)

  tranNO3                  <- tran.1D(C = NO3, C.up = BW_NO3, D = DNO3/tort, v = u.grid, VF = por.grid, dx = grid)$dC - a.grid*(NO3-BW_NO3)

  tranSO4                  <- tran.1D(C = SO4, C.up = BW_SO4, D = DSO4/tort, v = u.grid, VF = por.grid, dx = grid)$dC - a.grid*(SO4-BW_SO4)

  tranCH4                  <- tran.1D(C = CH4, C.up = BW_CH4, D = DCH4/tort, v = u.grid, VF = por.grid, dx = grid)$dC - a.grid*(CH4-BW_CH4)

  tranNH3                  <- tran.1D(C = NH3, C.up = BW_NH3, D = DNH3/tort, v = u.grid, VF = por.grid, dx = grid)$dC - a.grid*(NH3-BW_NH3)

  tranNH4                  <- tran.1D(C = NH4, C.up = BW_NH4, D = DNH4/tort, v = u.grid, VF = por.grid, dx = grid)$dC - a.grid*(NH4-BW_NH4)

  tranMnII                 <- tran.1D(C = MnII, C.up = BW_MnII, D = DMn/tort, v = u.grid, VF = por.grid, dx = grid)$dC - 0.2*a.grid*(MnII-BW_MnII)

  tranFeII                 <- tran.1D(C = FeII, C.up = BW_FeII, D = DFe/tort, v = u.grid, VF = por.grid, dx = grid)$dC 

  tranHS                   <- tran.1D(C = HS, C.up = BW_HS, D = DHS/tort, v = u.grid, VF = por.grid, dx = grid)$dC - a.grid*(HS-BW_HS)

  tranH2S                  <- tran.1D(C = H2S, C.up = BW_H2S, D = DH2S/tort, v = u.grid, VF = por.grid, dx = grid)$dC - a.grid*(H2S-BW_H2S)

  tranPO4                  <- tran.1D(C = PO4, C.up = BW_PO4, D = DPO4/tort, v = u.grid, VF = por.grid, dx = grid)$dC - a.grid*(PO4-BW_PO4)

  tranHPO4                 <- tran.1D(C = HPO4, C.up = BW_HPO4, D = DHPO4/tort, v = u.grid, VF = por.grid, dx = grid)$dC - a.grid*(HPO4-BW_HPO4)

  tranH2PO4                <- tran.1D(C = H2PO4, C.up = BW_H2PO4, D = DH2PO4/tort, v = u.grid, VF = por.grid, dx = grid)$dC - a.grid*(H2PO4-BW_H2PO4)

  tranH3PO4                <- tran.1D(C = H3PO4, C.up = BW_H3PO4, D = DH3PO4/tort, v = u.grid, VF = por.grid, dx = grid)$dC - a.grid*(H3PO4-BW_H3PO4)

  tranF                    <- tran.1D(C = F, C.up = BW_F, D = DF/tort, v = u.grid, VF = por.grid, dx = grid)$dC - 2*a.grid*(F-BW_F)

  tranHCO3                 <- tran.1D(C = HCO3, C.up = BW_HCO3, D = DHCO3/tort, v = u.grid, VF = por.grid, dx = grid)$dC - a.grid*(HCO3-BW_HCO3)

  tranCO2     		   <- tran.1D(C = CO2, C.up = BW_CO2, D = DCO2/tort, v = u.grid, VF = por.grid, dx = grid)$dC - a.grid*(CO2-BW_CO2)

  tranCO3     		   <- tran.1D(C = CO3, C.up = BW_CO3, D = DCO3/tort, v = u.grid, VF = por.grid, dx = grid)$dC - a.grid*(CO3-BW_CO3)

  tranH         	   <- tran.1D(C = H, C.up = BW_H, D = DH/tort, v = u.grid, VF = por.grid, dx = grid)$dC - a.grid*(H-BW_H)

  tranCa                   <- tran.1D(C = Ca, C.up = BW_Ca, D = DCa/tort, v = u.grid, VF = por.grid, dx = grid)$dC - a.grid*(Ca-BW_Ca)

  tranMg                   <- tran.1D(C = Mg, C.up = BW_Mg, D = DMg/tort, v = u.grid, VF = por.grid, dx = grid)$dC - a.grid*(Mg-BW_Mg)


  tranSumNH4              <- tranNH3 + tranNH4

  tranSumH2S              <- tranHS + tranH2S

  tranSumH2PO4            <- tranPO4 + tranHPO4 + tranH2PO4 + tranH3PO4

  tranSumCO2              <- tranCO3 + tranHCO3 + tranCO2

  tranTP                  <- 2*tranCO2 + tranHCO3 + 2*tranH2PO4 + tranHPO4 + tranH2S + tranNH4 + tranH 


  #------------------------ reaction terms --------------------------------------------------------------------

  reacOC1i                 <- k[1]*orgC1

  reacOC2i                 <- k[2]*orgC2

  reacOC3i                 <- k[3]*orgC3

  reacOC4i                 <- k[4]*orgC4

  reacOC5i                 <- k[5]*orgC5

  reacOC6i                 <- k[6]*orgC6


 

  reacorgC11              <- reacOC1i*O2/(Ks_O2+O2)            # R1

  reacorgC21              <- reacOC2i*O2/(Ks_O2+O2)            # R1

  reacorgC31              <- reacOC3i*O2/(Ks_O2+O2)            # R1

  reacorgC41              <- reacOC4i*O2/(Ks_O2+O2)            # R1

  reacorgC51              <- reacOC5i*O2/(Ks_O2+O2)            # R1

  reacorgC61              <- reacOC6i*O2/(Ks_O2+O2)            # R1


  reacorgC12              <- reacOC1i*(Ks_O2/(Ks_O2+O2))*(NO3/(Ks_NO3+NO3))       # R2 

  reacorgC22              <- reacOC2i*(Ks_O2/(Ks_O2+O2))*(NO3/(Ks_NO3+NO3))       # R2 

  reacorgC32              <- reacOC3i*(Ks_O2/(Ks_O2+O2))*(NO3/(Ks_NO3+NO3))       # R2 

  reacorgC42              <- reacOC4i*(Ks_O2/(Ks_O2+O2))*(NO3/(Ks_NO3+NO3))       # R2 

  reacorgC52              <- reacOC5i*(Ks_O2/(Ks_O2+O2))*(NO3/(Ks_NO3+NO3))       # R2 

  reacorgC62              <- reacOC6i*(Ks_O2/(Ks_O2+O2))*(NO3/(Ks_NO3+NO3))       # R2 

 


  reacorgC13              <- reacOC1i*(Ks_O2/(Ks_O2+O2))*(Ks_NO3/(Ks_NO3+NO3))*(MnO2a/(Ks_MnO2+MnO2a))    # R3

  reacorgC23              <- reacOC2i*(Ks_O2/(Ks_O2+O2))*(Ks_NO3/(Ks_NO3+NO3))*(MnO2a/(Ks_MnO2+MnO2a))    # R3

  reacorgC33              <- reacOC3i*(Ks_O2/(Ks_O2+O2))*(Ks_NO3/(Ks_NO3+NO3))*(MnO2a/(Ks_MnO2+MnO2a))    # R3

  reacorgC43              <- reacOC4i*(Ks_O2/(Ks_O2+O2))*(Ks_NO3/(Ks_NO3+NO3))*(MnO2a/(Ks_MnO2+MnO2a))    # R3

  reacorgC53              <- reacOC5i*(Ks_O2/(Ks_O2+O2))*(Ks_NO3/(Ks_NO3+NO3))*(MnO2a/(Ks_MnO2+MnO2a))    # R3

  reacorgC63              <- reacOC6i*(Ks_O2/(Ks_O2+O2))*(Ks_NO3/(Ks_NO3+NO3))*(MnO2a/(Ks_MnO2+MnO2a))    # R3


  reacorgC14              <- reacOC1i*(Ks_O2/(Ks_O2+O2))*(Ks_NO3/(Ks_NO3+NO3))*(Ks_MnO2/(Ks_MnO2+MnO2a))*(FeOH3a/(Ks_FeOH3+FeOH3a))    # R4

  reacorgC24              <- reacOC2i*(Ks_O2/(Ks_O2+O2))*(Ks_NO3/(Ks_NO3+NO3))*(Ks_MnO2/(Ks_MnO2+MnO2a))*(FeOH3a/(Ks_FeOH3+FeOH3a))    # R4

  reacorgC34              <- reacOC3i*(Ks_O2/(Ks_O2+O2))*(Ks_NO3/(Ks_NO3+NO3))*(Ks_MnO2/(Ks_MnO2+MnO2a))*(FeOH3a/(Ks_FeOH3+FeOH3a))    # R4

  reacorgC44              <- reacOC4i*(Ks_O2/(Ks_O2+O2))*(Ks_NO3/(Ks_NO3+NO3))*(Ks_MnO2/(Ks_MnO2+MnO2a))*(FeOH3a/(Ks_FeOH3+FeOH3a))    # R4

  reacorgC54              <- reacOC5i*(Ks_O2/(Ks_O2+O2))*(Ks_NO3/(Ks_NO3+NO3))*(Ks_MnO2/(Ks_MnO2+MnO2a))*(FeOH3a/(Ks_FeOH3+FeOH3a))    # R4

  reacorgC64              <- reacOC6i*(Ks_O2/(Ks_O2+O2))*(Ks_NO3/(Ks_NO3+NO3))*(Ks_MnO2/(Ks_MnO2+MnO2a))*(FeOH3a/(Ks_FeOH3+FeOH3a))    # R4


  reacorgC15              <- a_SO4*reacOC1i*(Ks_O2/(Ks_O2+O2))*(Ks_NO3/(Ks_NO3+NO3))*(Ks_MnO2/(Ks_MnO2+MnO2a))*(Ks_FeOH3/(Ks_FeOH3+FeOH3a))*

                             (SO4/(Ks_SO4+SO4))           # R5

  reacorgC25              <- a_SO4*reacOC2i*(Ks_O2/(Ks_O2+O2))*(Ks_NO3/(Ks_NO3+NO3))*(Ks_MnO2/(Ks_MnO2+MnO2a))*(Ks_FeOH3/(Ks_FeOH3+FeOH3a))*

                             (SO4/(Ks_SO4+SO4))           # R5

  reacorgC35              <- a_SO4*reacOC3i*(Ks_O2/(Ks_O2+O2))*(Ks_NO3/(Ks_NO3+NO3))*(Ks_MnO2/(Ks_MnO2+MnO2a))*(Ks_FeOH3/(Ks_FeOH3+FeOH3a))*

                             (SO4/(Ks_SO4+SO4))           # R5

  reacorgC45              <- a_SO4*reacOC4i*(Ks_O2/(Ks_O2+O2))*(Ks_NO3/(Ks_NO3+NO3))*(Ks_MnO2/(Ks_MnO2+MnO2a))*(Ks_FeOH3/(Ks_FeOH3+FeOH3a))*

                             (SO4/(Ks_SO4+SO4))           # R5

  reacorgC55              <- a_SO4*reacOC5i*(Ks_O2/(Ks_O2+O2))*(Ks_NO3/(Ks_NO3+NO3))*(Ks_MnO2/(Ks_MnO2+MnO2a))*(Ks_FeOH3/(Ks_FeOH3+FeOH3a))*

                             (SO4/(Ks_SO4+SO4))           # R5

  reacorgC65              <- a_SO4*reacOC6i*(Ks_O2/(Ks_O2+O2))*(Ks_NO3/(Ks_NO3+NO3))*(Ks_MnO2/(Ks_MnO2+MnO2a))*(Ks_FeOH3/(Ks_FeOH3+FeOH3a))*

                             (SO4/(Ks_SO4+SO4))           # R5


  reacorgC16              <- a_SO4*reacOC1i*(Ks_O2/(Ks_O2+O2))*(Ks_NO3/(Ks_NO3+NO3))*(Ks_MnO2/(Ks_MnO2+MnO2a))*(Ks_FeOH3/(Ks_FeOH3+FeOH3a))*

                             (Ks_SO4/(Ks_SO4+SO4))           # R6

  reacorgC26              <- a_SO4*reacOC2i*(Ks_O2/(Ks_O2+O2))*(Ks_NO3/(Ks_NO3+NO3))*(Ks_MnO2/(Ks_MnO2+MnO2a))*(Ks_FeOH3/(Ks_FeOH3+FeOH3a))*

                             (Ks_SO4/(Ks_SO4+SO4))           # R6

  reacorgC36              <- a_SO4*reacOC3i*(Ks_O2/(Ks_O2+O2))*(Ks_NO3/(Ks_NO3+NO3))*(Ks_MnO2/(Ks_MnO2+MnO2a))*(Ks_FeOH3/(Ks_FeOH3+FeOH3a))*

                             (Ks_SO4/(Ks_SO4+SO4))           # R6

  reacorgC46              <- a_SO4*reacOC4i*(Ks_O2/(Ks_O2+O2))*(Ks_NO3/(Ks_NO3+NO3))*(Ks_MnO2/(Ks_MnO2+MnO2a))*(Ks_FeOH3/(Ks_FeOH3+FeOH3a))*

                             (Ks_SO4/(Ks_SO4+SO4))           # R6

  reacorgC56              <- a_SO4*reacOC5i*(Ks_O2/(Ks_O2+O2))*(Ks_NO3/(Ks_NO3+NO3))*(Ks_MnO2/(Ks_MnO2+MnO2a))*(Ks_FeOH3/(Ks_FeOH3+FeOH3a))*

                             (Ks_SO4/(Ks_SO4+SO4))           # R6

  reacorgC66              <- a_SO4*reacOC6i*(Ks_O2/(Ks_O2+O2))*(Ks_NO3/(Ks_NO3+NO3))*(Ks_MnO2/(Ks_MnO2+MnO2a))*(Ks_FeOH3/(Ks_FeOH3+FeOH3a))*

                             (Ks_SO4/(Ks_SO4+SO4))           # R6


  reacOC1                  <- reacorgC11+reacorgC12+reacorgC13+reacorgC14+reacorgC15+reacorgC16

  reacOC2                  <- reacorgC21+reacorgC22+reacorgC23+reacorgC24+reacorgC25+reacorgC26

  reacOC3                  <- reacorgC31+reacorgC32+reacorgC33+reacorgC34+reacorgC35+reacorgC36

  reacOC4                  <- reacorgC41+reacorgC42+reacorgC43+reacorgC44+reacorgC45+reacorgC46

  reacOC5                  <- reacorgC51+reacorgC52+reacorgC53+reacorgC54+reacorgC55+reacorgC56

  reacOC6                  <- reacorgC61+reacorgC62+reacorgC63+reacorgC64+reacorgC65+reacorgC66

  

  

  reacorgCa1               <- reacorgC11+reacorgC21

  reacorgCa2               <- reacorgC12+reacorgC22

  reacorgCa3               <- reacorgC13+reacorgC23

  reacorgCa4               <- reacorgC14+reacorgC24

  reacorgCa5               <- reacorgC15+reacorgC25

  reacorgCa6               <- reacorgC16+reacorgC26

  reacorgCb1               <- reacorgC31+reacorgC41+reacorgC51+reacorgC61

  reacorgCb2               <- reacorgC32+reacorgC42+reacorgC52+reacorgC62

  reacorgCb3               <- reacorgC33+reacorgC43+reacorgC53+reacorgC63

  reacorgCb4               <- reacorgC34+reacorgC44+reacorgC54+reacorgC64

  reacorgCb5               <- reacorgC35+reacorgC45+reacorgC55+reacorgC65

  reacorgCb6               <- reacorgC36+reacorgC46+reacorgC56+reacorgC66


  reacorgCa               <- reacOC1+reacOC2

  reacorgCb               <- reacOC3+reacOC4+reacOC5+reacOC6


  reacorgC4P              <- (reacOC1i+reacOC2i+reacOC3i+reacOC4i+reacOC5i+reacOC6i)*(Ks_O2/(Ks_O2+O2))*(Ks_NO3/(Ks_NO3+NO3))*(Ks_MnO2/(Ks_MnO2+MnO2a))*(irPa/(Ks_FeOH3+FeOH3a))    # R4


  reac7                   <- k7*O2*SumNH4                            # R7

  reac8                   <- k8*O2*MnII                              # R8

  reac9                   <- k9*O2*FeII                              # R9

  reac10                  <- k10*O2*FeS                              # R10

  reac11                  <- k11*O2*FeS2                             # R11

  reac12                  <- k12*O2*SumH2S                           # R12

  reac13                  <- k13*O2*CH4                              # R13

  reac14a                 <- k14*MnO2a*FeII                          # R14a

  reac14b                 <- k14*MnO2b*FeII                          # R14b

  reac14                  <- reac14a+reac14b                         # R14

  reac15a                 <- k15*MnO2a*SumH2S                        # R15a

  reac15b                 <- k15*MnO2b*SumH2S                        # R15a

  reac15                  <- reac15a+reac15b                         # R15

  reac16a                 <- k16*FeOH3a*SumH2S                       # R16a

  reac16b                 <- k16*FeOH3b*SumH2S                       # R16b

  reac16aP                 <- k16*irPa*SumH2S                        # R16a

  reac16bP                 <- k16*irPb*SumH2S                        # R16b


  reac16                  <- reac16a+reac16b                         # R16

  reac17                  <- k17*FeII*SumH2S                         # R17

  reac18                  <- k18*SO4*CH4                             # R18

  reac19                  <- k19*S0                                  # R19

  reac20                  <- k20*FeS*S0                              # R20

  reac21                  <- k21*FeOH3a                              # R21

  reac21P                 <- k21*irPa                               # R21


  reac22                  <- k22*MnO2a                               # R22

  reac28                  <- k28*FeS*SumH2S                          # R28

  reac29                  <- k.biotite*J.biot/(1-por.0)/v.0          # R29

  reac30                  <- magn*k.magn*((SumH2S*1000)^0.5)         # R30

  reac32                  <- k32*SurfFe*O2                           # R32

   

  #------------------------ authigenic carbonates -------------------------------------------------------------------

 

 


  omegaa                   <- (CO3 * Ca)/Kspa

  reac23 <- ifelse (omegaa>1,Kpmaxa* (omegaa-1),-Kdissa*(1-omegaa)*arag )                   # R23

                                                            

  omegac                   <- (CO3 * Ca)/Kspc

  reac24 <- ifelse (omegac>1,Kpmaxc* (omegac-1),-Kdissc*(1-omegac)*calc)                    # R24


  omegar                   <- (CO3 * MnII)/Kspr

  reac26 <- ifelse (omegar>1,Kpmaxr* (omegar-1),-Kdissr*(1-omegar)*rhod)                    # R26


  omegaCFA                 <- (Ca*rCa)^9.54*(BW_Na*rNa)^0.33*(Mg*rMg)^0.13*(PO4*rPO4)^4.8*(CO3*rCO3)^(1.2-2.3307)*(F*rF)^2.48/KspCFA

  reac27 <- ifelse(omegaCFA>1,KpmaxCFA* (omegaCFA-1),0)                                     # R27


  #------------------------ differential equations -------------------------------------------------------------------


  dorgC1                  <- tranorgC1-reacOC1

  dorgC2                  <- tranorgC2-reacOC2

  dorgC3                  <- tranorgC3-reacOC3

  dorgC4                  <- tranorgC4-reacOC4

  dorgC5                  <- tranorgC5-reacOC5

  dorgC6                  <- tranorgC6-reacOC6

  


  dCFA                    <- tranCFA + reac27

  dO2                     <- tranO2 - (1+2*x)*f.grid*reacorgCa1 - (1+2*xx)*f.grid*reacorgCb1 -2*reac7 - 0.5*reac8 - 0.25*reac9 - 2*f.grid*reac10 - 3.5*f.grid*reac11 - 2*reac12 - 2*reac13 - 0.25*f.grid*reac32

  dNO3                    <- tranNO3 + x*f.grid*reacorgCa1 + xx*f.grid*reacorgCb1 - (0.8+0.6*x)*f.grid*reacorgCa2 - (0.8+0.6*xx)*f.grid*reacorgCb2 + reac7 

  dMnO2a                  <- tranMnO2a - 2*reacorgCa3 - 2*reacorgCb3 + 1/f.grid*reac8 - reac14a - reac15a - reac22

  dFeOH3a                 <- tranFeOH3a - 4*reacorgCa4 - 4*reacorgCb4 + 1/f.grid*reac9 + 2*reac14 - 2*reac16a - reac21 + reac32

  dSO4                    <- tranSO4 - 0.5*f.grid*(reacorgCa5+reacorgCb5) + f.grid*reac10 + 2*f.grid*reac11 + reac12 - reac18 + f.grid*reac19

  dCH4                    <- tranCH4 + 0.5*f.grid*(reacorgCa6+reacorgCb6)- reac13 - reac18

  dSumNH4                 <- tranSumNH4 + f.grid*(reacorgCa3*x+reacorgCb3*xx+reacorgCa4*x+reacorgCb4*xx+reacorgCa5*x+reacorgCb5*xx+reacorgCa6*x+reacorgCb6*xx) - reac7

  dMnII                   <- tranMnII + 2*f.grid*(reacorgCa3+reacorgCb3) - reac8 + f.grid*reac14 + f.grid*reac15 - f.grid*reac26

  RTFeII                  <- tranFeII + 4*f.grid*(reacorgCa4+reacorgCb4) - reac9 + f.grid*reac10 + f.grid*reac11 - 2*f.grid*reac14 + 2*f.grid*reac16 - reac17 + 2*f.grid*reac29 + 3*f.grid*reac30 

  RTSurfFe                <- tranSurfFe - reac32

  dFeII                   <- 1/(1+kFe)*RTFeII + 1/(1+kFe)*f.grid*RTSurfFe 

  dFeS                    <- tranFeS - reac10 + 1/f.grid*reac17 - reac20 - reac28

  dFeS2                   <- tranFeS2 - reac11 + reac20 + reac28

  dSumH2S                 <- tranSumH2S + 0.5*f.grid*(reacorgCa5+reacorgCb5) - reac12 - f.grid*reac15 - f.grid*reac16 - reac17 + reac18 + 3*f.grid*reac19 - f.grid*reac28 - f.grid*reac30 

  dMnO2b                  <- tranMnO2b - reac14b - reac15b  + reac22

    dSumH2PO4               <- tranSumH2PO4 + f.grid*(reacorgCa*y+reacorgCb*yy) - 4.8*f.grid*reac27 + 4*f.grid*reacorgC4P - r0*reac9*SumH2PO4/(SumH2PO4+KPO4) - 2*r0*f.grid*reac14*SumH2PO4/(SumH2PO4+KPO4) + 2*f.grid*(reac16aP+reac16bP) - r0*f.grid*reac32*SumH2PO4/(SumH2PO4+KPO4)  

  dS0                     <- tranS0 + reac15 + reac16 - 4*reac19 - reac20 + reac30

  dFeOH3b                 <- tranFeOH3b - 2*reac16b + reac21

  dF                      <- tranF - 2.48*f.grid*reac27

  dSumCO2                 <- tranSumCO2 + f.grid*(reacorgCa + reacorgCb - 0.5*reacorgCa6 - 0.5*reacorgCb6) + reac13 + reac18 - f.grid*reac23 - f.grid*reac24 - f.grid*reac26 - 1.2*f.grid*reac27

  dTP                     <- tranTP + (2+x)*f.grid*reacorgCa1 +(2+xx)*f.grid*reacorgCb1 + 1.2*f.grid*(reacorgCa2 + reacorgCb2) - 0.6*f.grid*(reacorgCa2*x + reacorgCb2*xx) - 2*f.grid*(reacorgCa3 + reacorgCb3) - 6*f.grid*(reacorgCa4 + reacorgCb4)  + 1.5*f.grid*(reacorgCa5 + reacorgCb5) + f.grid*(reacorgCa6 + reacorgCb6) + 3*f.grid*(reacorgCa*y+reacorgCb*yy) + 12*f.grid*reacorgC4P + reac7 + 2*reac8 + (2-3*r0*SumH2PO4/(SumH2PO4+KPO4))*reac9 + 2*f.grid*reac11 + reac12 + 2*reac13 + (2-6*r0*SumH2PO4/(SumH2PO4+KPO4))*f.grid*reac14 - 3*f.grid*reac15 - 5*f.grid*(reac16a+reac16b) + 6*f.grid*(reac16aP+reac16bP) + reac17 + reac18 + 5*f.grid*reac19 - f.grid*reac28 - 7*f.grid*reac29 - 7*f.grid*reac30 + (1-3*r0*SumH2PO4/(SumH2PO4+KPO4))*f.grid*reac32 + kFe/(1+kFe)*RTFeII - 1/(1+kFe)*f.grid*RTSurfFe

  dH                      <- dTP/deltaTP.deltaH  - (dSumCO2*deltaTP.deltaSumCO2 + dSumH2S*deltaTP.deltaSumH2S + dSumH2PO4*deltaTP.deltaSumH2PO4 + dSumNH4*deltaTP.deltaSumNH4)/deltaTP.deltaH

  dCa                     <- tranCa - f.grid*reac23 - f.grid*reac24 - 9.54*f.grid*reac27

  darga                   <- tranarag + reac23

  dcalc                   <- trancalc + reac24

  drhod                   <- tranrhod + reac26

  dMg                     <- tranMg - 0.13*f.grid*reac27  

  dmagn                   <- tranmagn -reac30 

  dirPa                    <- tranirPa - 4*reacorgC4P + r0*1/f.grid*reac9*SumH2PO4/(SumH2PO4+KPO4)  + 2*r0*reac14*SumH2PO4/(SumH2PO4+KPO4) - 2*reac16aP - reac21P + r0*reac32*SumH2PO4/(SumH2PO4+KPO4)

  dirPb                    <- tranirPb - 2*reac16bP + reac21P


  #------------------------ outputs ------------------------------------------------------------------------------------------------------------------------------

  

  return(list(c(dorgC1=dorgC1,dorgC2=dorgC2,dorgC3=dorgC3,dorgC4=dorgC4,dorgC5=dorgC5,dorgC6=dorgC6, dCFA=dCFA,dO2=dO2, dNO3=dNO3, dMnO2a=dMnO2a,dFeOH3a=dFeOH3a, dSO4=dSO4,dCH4=dCH4,dSumNH4=dSumNH4,dMnII=dMnII,dFeII=dFeII,dFeS=dFeS,dFeS2=dFeS2,dSumH2S=dSumH2S,dMnO2b=dMnO2b,dSumH2PO4=dSumH2PO4,dS0=dS0,dFeOH3b=dFeOH3b,dF=dF,dSumCO2=dSumCO2,dH=dH,dCa=dCa,darga=darga, dcalc=dcalc,drhod=drhod,dMg=dMg,dmagn=dmagn,dirPa=dirPa,dirPb=dirPb),omegaCFA=omegaCFA,PO4=PO4,HPO4=HPO4,H2PO4=H2PO4,H3PO4=H3PO4))

}


# ---------------------------------------------------------- #

# --------------------- model solution --------------------- #

# ---------------------------------------------------------- #


# ---------------------initial guess of state variables---------------------

orgC1                   <-  rep(0,N)
orgC2                   <-  rep(0,N)
orgC3                   <-  rep(0,N)
orgC4                   <-  rep(0,N)
orgC5                   <-  rep(0,N)
orgC6                   <-  rep(0,N)
CFA                     <-  rep(0,N)
O2                      <-  rep(0,N)
NO3                     <-  rep(0,N)
MnO2a                   <-  rep(0,N)
FeOH3a                  <-  rep(0,N)
SO4                     <-  rep(0,N)
CH4                     <-  rep(0,N)
SumNH4                  <-  rep(0,N)
MnII                    <-  rep(0,N)
FeII                    <-  rep(0,N)
FeS                     <-  rep(0,N)
FeS2                    <-  rep(0,N)
SumH2S                  <-  rep(0,N)
MnO2b                   <-  rep(0,N)
SumH2PO4                <-  rep(0,N) 
S0                      <-  rep(0,N)
FeOH3b                  <-  rep(0,N)
F                       <-  rep(0,N)
SumCO2                  <-  rep(BW_SumCO2,N)
H                       <-  rep(BW_H,N)
Ca                      <-  rep(0,N)
arga                    <-  rep(0,N)
calc                    <-  rep(0,N)
rhod                    <-  rep(0,N)
Mg                      <-  rep(0,N)
magn                    <-  rep(0,N) 
irPa                    <-  rep(0,N)
irPb                    <-  rep(0,N)

Conc                    <-  c(orgC1,orgC2,orgC3,orgC4,orgC5,orgC6,CFA,O2,NO3,MnO2a,FeOH3a,SO4,CH4,SumNH4,MnII,FeII,FeS,FeS2,SumH2S,MnO2b,SumH2PO4,S0,FeOH3b,F,SumCO2,H,Ca,arga,calc,rhod,Mg,magn,irPa,irPb)


#----------------------- run model ---------------------------------------------------------------------------------------------------------------

options(max.print=20000)

times                     <- seq(0, 20000, by = 1000) 

system.time (sol  <- ode.1D (y=Conc, time=times, func=Pmodel, maxstep = 10000, parms = NULL,nspec=34,method="vode",rtol = 1e-14, atol = 1e-14,verbose =TRUE,mf=-22))


# show run time, sol contains the solution


#---------------------- collecting results -------------------------------------------------------------------------------------------

orgC1                  <- sol[21, (2):(N+1)]

orgC2                  <- sol[21, (N + 2):(2 * N + 1)]

orgC3                  <- sol[21, (2*N + 2):(3 * N + 1)]

orgC4                  <- sol[21, (3*N + 2):(4 * N + 1)]

orgC5                  <- sol[21, (4*N + 2):(5 * N + 1)]

orgC6                  <- sol[21, (5*N + 2):(6 * N + 1)]


CFA                    <- sol[21, (6*N + 2):(7 * N + 1)]

O2                     <- sol[21, (7*N + 2):(8 * N + 1)]

NO3                    <- sol[21, (8*N + 2):(9 * N + 1)]

MnO2a                  <- sol[21, (9*N + 2):(10 * N + 1)]

FeOH3a                 <- sol[21, (10*N + 2):(11 * N + 1)]

SO4                    <- sol[21, (11*N + 2):(12 * N + 1)]

CH4                    <- sol[21, (12*N + 2):(13 * N + 1)]

SumNH4                 <- sol[21, (13*N + 2):(14 * N + 1)]

MnII                   <- sol[21, (14*N + 2):(15 * N + 1)]

FeII                   <- sol[21, (15*N + 2):(16 * N + 1)]


FeS                    <- sol[21, (16*N + 2):(17 * N + 1)]

FeS2                   <- sol[21, (17*N + 2):(18 * N + 1)]

SumH2S                 <- sol[21, (18*N + 2):(19 * N + 1)]

MnO2b                  <- sol[21, (19*N + 2):(20 * N + 1)]

SumH2PO4               <- sol[21, (20*N + 2):(21 * N + 1)]

S0                     <- sol[21, (21*N + 2):(22 * N + 1)]

FeOH3b                 <- sol[21, (22*N + 2):(23 * N + 1)]


F                      <- sol[21, (23*N + 2):(24 * N + 1)]

SumCO2                 <- sol[21, (24*N + 2):(25 * N + 1)]

H                      <- sol[21, (25*N + 2):(26 * N + 1)]

Ca                     <- sol[21, (26*N + 2):(27 * N + 1)]

arga                   <- sol[21, (27*N + 2):(28 * N + 1)]

calc                   <- sol[21, (28*N + 2):(29 * N + 1)]

rhod                   <- sol[21, (29*N + 2):(30 * N + 1)]

Mg                     <- sol[21, (30*N + 2):(31 * N + 1)]

magn                   <- sol[21, (31*N + 2):(32 * N + 1)]

irPa                    <- sol[21, (32*N + 2):(33 * N + 1)]

irPb                    <- sol[21, (33*N + 2):(34 * N + 1)]


omegaCFA               <- sol[21, (34*N + 2):(35 * N + 1)]

PO4                    <- sol[21, (35*N + 2):(36 * N + 1)]

HPO4                   <- sol[21, (36*N + 2):(37 * N + 1)]

H2PO4                  <- sol[21, (37*N + 2):(38 * N + 1)]

H3PO4                  <- sol[21, (38*N + 2):(39 * N + 1)]


# --------------------- convert results ------------------------------


orgCat                   <- (orgC1+orgC2)*12/1000/rho_sed*100

orgCbt                   <- (orgC3+orgC4+orgC5+orgC6)*12/1000/rho_sed*100

orgCct                   <- (J.orgCc/0.2/0.36)*12/1000/rho_sed*100

orgCt                    <- orgCat + orgCbt + orgCct

orgNt                    <- orgCat*x + orgCbt*xx + orgCct*xx

CFA_Pt                   <- CFA*4.8*1000/rho_sed

orgPt                    <- ((orgC1+orgC2)*y + (orgC3+orgC4+orgC5+orgC6+J.orgCc/0.2/0.36)*yy)*1000/rho_sed

O2t                      <- O2*1e6

NO3t                     <- NO3*1e6

MnO2t                    <- (MnO2a + MnO2b)*1000/rho_sed + 88/55  

FeOH3t                   <- (FeOH3a + FeOH3b)*1000/rho_sed

SO4t                     <- SO4*1e3

CH4t                     <- CH4*1e6

SumNH4t                  <- SumNH4*1e3

MnIIt                    <- MnII*1e6

FeIIt                    <- FeII*1e6

SumH2St                  <- SumH2S*1e6

SumH2PO4t                <- SumH2PO4*1e6

S0t                      <- S0*1000/rho_sed 

SumCO2t                  <- SumCO2*1e3

pH                       <- -log10(H)

Cat                      <- Ca*1e3

magnt                    <- magn*56*100/1000/2.5

FeS.Fe                   <- FeS*100/2.5*56/1000  

FeS2.Fe                  <- FeS2*100/2.5*56/1000 

Ft                       <- F*1e6

irPat                    <- irPa*1000/rho_sed

irPbt                    <- irPb*1000/rho_sed

irPt                     <- irPat + irPbt

calct                    <- calc*100/2.5*12/1000

C_Pratio                 <- (orgC1+orgC2+orgC3+orgC4+orgC5+orgC6+J.orgCc/0.2/0.36)/((orgC1+orgC2)*y + (orgC3+orgC4+orgC5+orgC6+J.orgCc/0.2/0.36)*yy)


# --- output of data --- #

mydf<-as.data.frame(cbind(pH,orgCt,FeOH3t,SO4t,CH4t,SumNH4t,FeIIt,SumH2St,orgPt,SumH2PO4t,SumCO2t,Cat,MnO2t,magnt,Ft,CFA_Pt,MnIIt,FeS.Fe,FeS2.Fe,calct,irPt,irPat,irPbt,omegaCFA)) 

mydf
