# Supplementary material for: The role of calcium in regulating marine phosphorus burial and atmospheric oxygenation
Source: Nat Commun. 2020 May 6;11:2232. doi: 10.1038/s41467-020-15673-3 (PMC7203231; doi:10.1038/s41467-020-15673-3)
Supplement: Supplementary file 6 — Supplementary Data 4 [file 41467_2020_15673_MOESM6_ESM.txt]

# the global C-P-O model


require(deSolve)

require(xlsx)
require(oce)


timedata <- c(0,1e8,2e8,3e8)
Cadata <- c(10,10,20,20)


# the look up table
J_OC   <- c(0.2,0.25,0.3,0.35,0.4,0.45,0.5,0.55)
BW_O2  <- c(0,0.05,0.1,0.15,0.2,0.25)
Cav    <-  c(10,30,50)
B_CFA  <- array(rep(0,8*6*3),dim=c(8,6,3))


JD_OC   <-  c(0.02,0.025,0.03,0.035,0.04,0.045,0.05,0.055,0.06)
BD_CFA   <- array(rep(0,9*6*3),dim=c(9,6,3))


T <- read.xlsx(file="/Users/mingyuzhao/Documents/F/My papers/P paper/New modification/for submission/shallow water.xlsx",1,startRow=1)
TD <- read.xlsx(file="/Users/mingyuzhao/Documents/F/My papers/P paper/New modification/for submission/deep sea.xlsx",1,startRow=1)

# shallow water
B_CFA[,1,1] <- T$CFAP1[1:8]
B_CFA[,2,1] <- T$CFAP2[1:8]
B_CFA[,3,1] <- T$CFAP3[1:8]
B_CFA[,4,1] <- T$CFAP4[1:8]
B_CFA[,5,1] <- T$CFAP5[1:8]
B_CFA[,6,1] <- T$CFAP6[1:8]

B_CFA[,1,2] <- T$CFAP1[9:16]
B_CFA[,2,2] <- T$CFAP2[9:16]
B_CFA[,3,2] <- T$CFAP3[9:16]
B_CFA[,4,2] <- T$CFAP4[9:16]
B_CFA[,5,2] <- T$CFAP5[9:16]
B_CFA[,6,2] <- T$CFAP6[9:16]

B_CFA[,1,3] <- T$CFAP1[9:16]
B_CFA[,2,3] <- T$CFAP2[9:16]
B_CFA[,3,3] <- T$CFAP3[9:16]
B_CFA[,4,3] <- T$CFAP4[9:16]
B_CFA[,5,3] <- T$CFAP5[9:16]
B_CFA[,6,3] <- T$CFAP6[9:16]


# deep sea
BD_CFA[,1,1] <- TD$CFAP1[1:9]
BD_CFA[,2,1] <- TD$CFAP2[1:9]
BD_CFA[,3,1] <- TD$CFAP3[1:9]
BD_CFA[,4,1] <- TD$CFAP4[1:9]
BD_CFA[,5,1] <- TD$CFAP5[1:9]
BD_CFA[,6,1] <- TD$CFAP6[1:9]

BD_CFA[,1,2] <- TD$CFAP1[10:18]
BD_CFA[,2,2] <- TD$CFAP2[10:18]
BD_CFA[,3,2] <- TD$CFAP3[10:18]
BD_CFA[,4,2] <- TD$CFAP4[10:18]
BD_CFA[,5,2] <- TD$CFAP5[10:18]
BD_CFA[,6,2] <- TD$CFAP6[10:18]

BD_CFA[,1,3] <- TD$CFAP1[10:18]
BD_CFA[,2,3] <- TD$CFAP2[10:18]
BD_CFA[,3,3] <- TD$CFAP3[10:18]
BD_CFA[,4,3] <- TD$CFAP4[10:18]
BD_CFA[,5,3] <- TD$CFAP5[10:18]
BD_CFA[,6,3] <- TD$CFAP6[10:18]


# initial value for the reserviors in the model


M1i  <- 6.504109e+21     #mol

M2i  <- 2.492377e+19     #mol 

M3i  <- 35e14            #mol

M4i  <- 18e12            #mol

M5i  <- 1.996605e+15     #mol

M6i  <- 1.295891e+21     #mol

M7i  <- 1.009935e+19     #mol

M8i  <- 1.009935e+19     #mol

M9i  <- 2.042307e+18     #mol

M10i <-  1.29633e+21     #mol 

M11i <- 1                #mol

M12i <- 1.194332e+20     #mol

M13i <- 1.542365e+20     #mol

M14i <- 3.8e+19*0.9818502    #mol 


# parameters


vmix_VCI       <- 3        # m/yr

n_VCI          <- 2.5      #

Redfield_VCI   <- 106      #

burial_VCI     <- 250      #

C_Poxic        <- 106      #

C_Panoxic      <- 500      #

k54_VCI        <- 3.93e-3  # m-1

k36_VCI        <- 1.2e-26  # (mol/yr)-1.5

k58_VCI        <- 5.56e-24 # (mol/yr)-1.5

k59_VCI        <- 1.71e-2  #  

kuplift_VCI    <- 2.88e-9  # yr-1

k25_VCI        <- 2.57e-9  # yr-1

kOA_VCI        <- 1.73e-5  # m-1

k1011_VCI      <- 6.08e-10 # yr-1


# ------------------------------------------------------------- #

# --------------------- model formulation --------------------- #

# ------------------------------------------------------------- #


Pmodel                 <- function (t = 0, Conc, pars = NULL) 

{

 
 Ca                    <- approx(timedata,Cadata,t)$y


 M1                    <-  Conc[1]              # total mass oxidized carbon in exogenic cycle+land organic carbon+ocean dissolved organic carbon

 M2                    <-  Conc[2]              # total exogenic P minus other P reservoirs 

 M3                    <-  Conc[3]              # particulate organic carbon in oceans  

 M4                    <-  Conc[4]              # particulate organic phosphorus in oceans  

 M5                    <-  Conc[5]              # reactive P in the ocean (95% dissolved)  

 M6                    <-  Conc[6]              # marine sedimentary organic carbon  

 M7                    <-  Conc[7]              # marine sedimentary organic phosphorus 

 M8                    <-  Conc[8]              # CFA in marine sediments 

 M9                    <-  Conc[9]              # iron-bounded P in marine sediments 

 M10                   <-  Conc[10]             # Terrestrial iron and unreactive marine iron 

 M11                   <-  Conc[11]             # Reactive Fe (III) in the ocean

 M12                   <-  Conc[12]             # Reactive Fe (III) in sediments

 M13                   <-  Conc[13]             # Pyrite in sediments

 M14                   <-  Conc[14]             # Ocean + atmosphere O2

  #---------------------- calculation of flux, mol/yr ---------------------------------------------------

 

 


 F54                  <- k54_VCI*vmix_VCI*M5    # biological fixation of reactive phosphorus

 F13                  <- Redfield_VCI*F54       # net primary production

 DOA_VCI              <- 1-kOA_VCI*(vmix_VCI*M14/F13)

 x_VCI                <- 0.44+0.56*DOA_VCI

 F36                  <- k36_VCI*(F13^n_VCI)    # marine sedimentary burial of organic matter

 F31                  <- F13 - F36      # respiration and decomposition in the ocean

 F61                  <- kuplift_VCI*M6     # uplift and exposure of marine sedimentary P

 burial_VCI           <- C_Poxic*C_Panoxic/((1-DOA_VCI)*C_Panoxic+DOA_VCI*C_Poxic)

 F47                  <- F36 / burial_VCI   # marine sedimentary burial of organic P

 F45                  <- F54 - F47      # oceanic recycling of particular organic phosphorus


 # ------------------- Calculation of CFA burial flux, mol/yr--------------------------------
 
 J_OCt                <- F36/3.732166e+12*0.35
 BW_O2t               <- M14/3.746751e+19*0.15


 JD_OCt               <- F36/3.732166e+12*0.037


 F58_s                <- approx3d(J_OC,BW_O2,Cav,B_CFA,J_OCt,BW_O2t,Ca)/2.984855*29086124515   # CFA burial

 F58_d                <- approx3d(JD_OC,BW_O2,Cav,BD_CFA,JD_OCt,BW_O2t,Ca)/1.555658*29086124515  # CFA burial


 F58                  <- (F58_s + F58_d)/2 

 #---------------------- calculation of flux, mol/yr ---------------------------------------------------

 


 F1011                <- k1011_VCI*M10     # Reactive Fe (III) flux to the oceans

 F1113                <- x_VCI*F1011       # Marine sedimentary burial of pyrite

 F1112                <- (1-x_VCI)*F1011   # Marine sedimentary burial of reactive Fe (III)

 F59                  <- k59_VCI*F1112     # iron-bounded P burial

 F72                  <- kuplift_VCI*M7    # Uplift and exposure of marine sedimentary organic phosphorus 

 F82                  <- kuplift_VCI*M8    # Uplift and exposure of marine sedimentary mineral calcium-bound phosphate 

 F92                  <- kuplift_VCI*M9    # reactive ferric (hydro)oxides

 F25                  <- k25_VCI*M2        # reactive P flux from continents to the ocean

 F1210                <- kuplift_VCI*M12   # Uplift and exposure of marine sedimentary reactive Fe (III)

 F1310                <- kuplift_VCI*M13   # Uplift and exposure of marine sedimentary pyrite

  #---------------------- differential equations -----------------------------------------------------

  dM1 <- F31 + F61 - F13

  dM2 <- F72 + F82 + F92 - F25

  dM3 <- F13 - F31 - F36

  dM4 <- F54 - F45 - F47 

  dM5 <- F25 + F45 - F54 - F58 - F59

  dM6 <- F36 - F61

  dM7 <- F47 - F72 

  dM8 <- F58 - F82 

  dM9 <- F59 - F92

  dM10 <- F1210 + F1310 - F1011

  dM11 <- F1011 - F1112 - F1113

  dM12 <- F1112 - F1210

  dM13 <- F1113 - F1310

  dM14 <- F13 - (F31-3.75*F1113)-3.75*F1310-F61

  #--------------------- outputs ----------------------------------------------------------------------------------------------------------------------

  

  return(list(c(dM1=dM1,dM2=dM2,dM3=dM3,dM4=dM4,dM5=dM5,dM6=dM6,dM7=dM7,dM8=dM8,dM9=dM9,dM10=dM10,dM11=dM11,dM12=dM12,dM13=dM13,dM14=dM14),DOA_VCI=DOA_VCI,F13=F13,F36=F36,F58=F58,F25=F25,F47=F47,F61=F61,Ca=Ca,F59=F59))

}


# ---------------------------------------------------------- #

# --------------------- model solution --------------------- #

# ---------------------------------------------------------- #

# initial value of state variables


Conc                    <- c(M1i,M2i,M3i,M4i,M5i,M6i,M7i,M8i,M9i,M10i,M11i,M12i,M13i,M14i)

# --------------------- run model ----------------------------------------------------------------------------------------------------

times                     <- seq(0, 3e8, by = 3e5) 

system.time (sol  <- ode.1D (y=Conc, time=times, func=Pmodel, maxstep = 10000, parms = NULL,nspec=14,method="vode",rtol = 1e-8, atol = 1e-8,verbose =TRUE,mf=12))


# show run time, sol contains the solution


#---------------------- collecting results -------------------------------------------------------------------------------------------


M1                     <- sol[1:1001,2]

M2                     <- sol[1:1001,3]

M3                     <- sol[1:1001,4]

M4                     <- sol[1:1001,5]

M5a                    <- sol[1:1001,6]

M6                     <- sol[1:1001,7]

M7                     <- sol[1:1001,8]

M8                     <- sol[1:1001,9]

M9                     <- sol[1:1001,10]

M10                    <- sol[1:1001,11]

M11                    <- sol[1:1001,12]

M12                    <- sol[1:1001,13]

M13                    <- sol[1:1001,14]

M14                    <- sol[1:1001,15]

DOA_VCI                <- sol[1:1001,16]

F13a                   <- sol[1:1001,17]

F36                    <- sol[1:1001,18]
F58_D2a                <- sol[1:1001,19]
F25                    <- sol[1:1001,20]
F47a                   <- sol[1:1001,21]
F61                    <- sol[1:1001,22]
Caa                    <- sol[1:1001,23]
F59                    <- sol[1:1001,24]


orgC_Prec              <- F36/(F47a+F58_D2a+F59)
pO2_D2a                <- M14/38e18/0.9818502*20.95


par(mfrow=c(3,2))
matplot(times,Caa ,xlab="time [yr]",ylab="Ca (mM)",type="l",  xlim=c(0,3e8), ylim=c(5,25),col=4, lty=1, lwd=3)

matplot(times,F58_D2a ,xlab="time [yr]",ylab="PCFA (mol yr-1)",type="l",  xlim=c(0,3e8), ylim=c(2.5e10,5e10),col=4, lty=1, lwd=3)

matplot(times,M5a ,xlab="time [yr]",ylab="reactive P in the ocean (mol)",type="l",  xlim=c(0,3e8), ylim=c(1.7e15,2.1e15),col=4, lty=1, lwd=3)
matplot(times,pO2_D2a ,xlab="time [yr]",ylab="pO2 (%)",type="l",  xlim=c(0,3e8), ylim=c(5,25),col=4, lty=1, lwd=3)

#matplot(times,F61 ,xlab="time [yr]",ylab="organic C weathering (mol yr-1)",type="l",  xlim=c(0,3e8), ylim=c(3.4e12,3.9e12),col=4, lty=1, lwd=3)
#matplot(times,F25 ,xlab="time [yr]",ylab="P weathering flux (mol yr-1)",type="l",  xlim=c(0,3e8), ylim=c(3e10,6e10),col=4, lty=1, lwd=3)


matplot(times,F13a ,xlab="time [yr]",ylab="NPP (mol yr-1)",type="l",  xlim=c(0,3e8), ylim=c(2e15,2.8e15),col=4, lty=1, lwd=3)
matplot(times,F47a ,xlab="time [yr]",ylab="organic P burial (mol yr-1)",type="l",  xlim=c(0,3e8), ylim=c(0e9,35e9),col=4, lty=1, lwd=3)
